# Supplementary material for: Gene Duplication in the Sugarcane Genome: A Case Study of Allele Interactions and Evolutionary Patterns in Two Genic Regions
Source: Front Plant Sci. 2019 May 7;10:553. doi: 10.3389/fpls.2019.00553 (PMC6514446; doi:10.3389/fpls.2019.00553)
Supplement: Supplementary file 2 [file Data_Sheet_2.xlsx]

## Sheet: Repeat Regions
AdditionalFile2.xlsx - List of repeat regions annotated in BACs.
Number	name	start	end	strand	size	note
1	pool5c_TE130	1	2506	1	2506	pool5c_TE130 - LTR, similar to Sh260F01_TE0240
2	pool5c_TE127	2858	2985	1	128	pool5c_TE127 - DNA, Similar to STOWAWAY1_SB
3	pool5c_TE125	9405	10534	-1	1130	pool5c_TE125 - LTR/Gypsy, similar to RLG_scTat_1_5-LTR
4	pool5c_TE124	10577	10682	-1	106	pool5c_TE124 - DNA, partial repeat region similar to STOWAWAY14_SB
5	pool5c_TE122	12984	13226	-1	243	pool5c_TE122 - DNA/Harbinger, similar to Tourist1a_SB
6	pool5c_TE121	13339	13586	1	248	pool5c_TE121 - DNA/Harbinger, similar to Tourist1a_SB
7	pool5c_TE118	16383	16556	-1	174	pool5c_TE118 - partial repeat region similar to HAZEAN1
8	pool5c_TE112	22745	28333	1	5589	pool5c_TE112 - LTR/Copia, similar to SBCOPIA1_I
9	pool5c_TE106	28719	28876	1	158	pool5c_TE106 - DNA, similar to STOWAWAY8_OS
10	pool5c_TE100	30234	35359	-1	5126	pool5c_TE100 - LTR, similar to Sh178F10_TE0120
11	pool5c_TE099	35699	35849	1	151	pool5c_TE099 - DNA, similar to STOWAWAY1_SB
12	pool5c_TE098	35871	36021	1	151	pool5c_TE098 - DNA, similar to STOWAWAY1_SB
13	pool5c_TE097	36022	36165	1	144	pool5c_TE097 - DNA, similar to STOWAWAY1_SB
14	pool5c_TE096	36238	36418	1	181	pool5c_TE096 - DNA, similar to STOWAWAY3_SB
15	pool5c_TE095	36419	36565	1	147	pool5c_TE095 - DNA, similar to STOWAWAY1_SB
16	pool5c_TE094	37775	37871	1	97	pool5c_TE094 - Similar to Sh178F10_TE0240
17	pool5c_TE091	43598	43842	-1	245	pool5c_TE091 - DNA/Harbinger, similar to TSB1B
18	pool5c_TE089	45904	46051	-1	148	pool5c_TE089 - DNA, similar to STOWAWAY1_SB
19	pool5c_TE087	47733	47996	1	264	pool5c_TE087 - DNA, similar to STOWAWAY13_SB
20	pool5c_TE082	53289	53517	-1	229	pool5c_TE082 - DNA, Similar to STOWAWAY25_SB
21	pool5c_TE081	57414	57547	-1	134	pool5c_TE081 - Similar to STOWAWAY1_SB
22	pool5c_TE080	57902	58046	-1	145	pool5c_TE080 - Similar to STOWAWAY1_SB
23	pool5c_TE079	58054	58209	1	156	pool5c_TE079 - Similar to STOWAWAY12_SB
24	pool5c_TE078	58574	58918	1	345	pool5c_TE078 - DNA/Harbinger, similar to OLO24_SB
25	pool5c_TE077	58981	59277	1	297	pool5c_TE077 - Similar to OLO24_SB
26	pool5c_TE076	59837	60101	1	265	pool5c_TE076 - DNA/Harbinger, similar to Tourist1a_SB
27	pool5c_TE075	61257	61496	-1	240	pool5c_TE075 - DNA/Harbinger, similar to Tourist1a_SB
28	pool5c_TE074	61892	62129	1	238	pool5c_TE074 - DNA, Similar to STOWAWAY19_SB
29	pool5c_TE073	62233	62572	1	340	pool5c_TE073 - Similar to OLO24
30	pool5c_TE070	63003	66451	1	3449	pool5c_TE070 - Similar to RLG_scTat_6_1-I, partial
31	pool5c_TE062	72626	72845	-1	220	pool5c_TE062 - repeat region similar to STOWAWAY12_SB
32	pool5c_TE061	73566	73743	-1	178	pool5c_TE061 - Similar to LTR-12_OS-LTR
33	pool5c_TE060	74461	76406	-1	1946	pool5c_TE060 - LTR/Gypsy, similar to RLG_scTat_1_5-I
34	pool5c_TE057	76407	78459	-1	2053	pool5c_TE057 - LTR/Copia, similar to RLG_scMaximus_4_1-I
35	pool5c_TE055	79745	79979	-1	235	pool5c_TE055 - Similar to Copia-82_SB-LTR
36	pool5c_TE052	82747	82961	1	215	pool5c_TE052 - Similar to TSB1B, partial
37	pool5c_TE044	90966	91217	-1	252	pool5c_TE044 - Similar to DNA-1_SBi
38	pool5c_TE042	92891	93156	-1	266	pool5c_TE042 - Similar to STOWAWAY15_SB
39	pool5c_TE035	93518	104143	-1	10626	pool5c_TE035 - Similar to RLG_scMaximus_3_1-LTR, partial
40	pool5c_TE030	104782	104973	-1	192	pool5c_TE030 - Similar to TSB2, partial
41	pool5c_TE024	111037	111869	-1	833	pool5c_TE024 - Similar to RTE-1_TD, partial
42	pool5c_TE017	118249	118382	1	134	pool5c_TE017 - Similar to P-N1_OS, partial
43	pool5c_TE016	118641	118826	-1	186	pool5c_TE016 - Similar to hAT-N20_SBi
44	pool5c_TE013	122003	122900	-1	898	pool5c_TE013 - Similar to hAT-9N_SBi
45	pool5c_TE009	125777	126330	1	554	pool5c_TE009 - Similar to Gypsy-11_Sit-I, partial
46	pool5c_TE007	127832	127967	-1	136	pool5c_TE007 - Similar to STOWAWAY12_SB, partial
47	pool5c_TE006	129218	129427	1	210	pool5c_TE006 - Similar to Mariner-N9_OS, partial
48	pool5c_TE005	129583	129738	1	156	pool5c_TE005 - Similar to STOWAWAY1_SB
49	pool5c_TE003	131924	132214	1	291	pool5c_TE003 - Similar to HARB-N30_SBi
50	pool5c_TE001	133366	135057	-1	1692	pool5c_TE001 - Similar to RLG_scMaximus_3_1-LTR, partial
51	Sh260F01_TE0030	9235	11200	1	1966	Sh260F01_TE0030 - LTR/Copia, similar to RLG_scMaximus_3_1-LTR
52	Sh260F01_TE0060	16144	16444	-1	301	Sh260F01_TE0060 - DNA/Harbinger, similar to HARB-N30_SBi
53	Sh260F01_TE0090	17280	17519	-1	240	Sh260F01_TE0090 - DNA/Harbinger, similar to Tourist1a_SB
54	Sh260F01_TE0120	18496	19638	-1	1143	Sh260F01_TE0120 - LTR/Gypsy, similar to RLG_scTat_1_5-LTR
55	Sh260F01_TE0150	21059	22675	1	1617	Sh260F01_TE0150 - Similar to LTR/Copia Copia-10_SB-LTR retrotransposon
56	Sh260F01_TE0180	21073	32910	1	11838	Sh260F01_TE0180 - LTR/Copia, similar to Copia-10_SB-I
57	Sh260F01_TE0210	34621	34749	-1	129	Sh260F01_TE0210 - DNA, Similar to STOWAWAY1_SB
58	Sh260F01_TE0240	34781	48192	1	13412	Sh260F01_TE0240 - LTR, similar to pool5c_TE130
59	Sh260F01_TE0270	48544	48671	1	128	Sh260F01_TE0270 - DNA, Similar to STOWAWAY1_SB
60	Sh260F01_TE0280	55088	56229	-1	1142	Sh260F01_TE0280 - LTR/Copia, similar to RLG_scTat_1_5-LTR
61	Sh260F01_TE0285	56262	56367	-1	106	Sh260F01_TE0285 - DNA, partial repeat region similar to STOWAWAY14_SB
62	Sh260F01_TE0300	58668	58910	-1	243	Sh260F01_TE0300 - DNA/Harbinger, similar to Tourist1a_SB
63	Sh260F01_TE0330	59023	59264	1	242	Sh260F01_TE0330 - DNA/Harbinger, similar to Tourist1a_SB
64	Sh260F01_TE0345	62069	62242	-1	174	Sh260F01_TE0345 - partial repeat region similar to HAZEAN1
65	Sh260F01_TE0390	68442	74023	1	5582	Sh260F01_TE0390 - LTR/Copia, similar to SBCOPIA1_I
66	Sh260F01_TE0420	74409	74566	1	158	Sh260F01_TE0420 - DNA, similar to STOWAWAY8_OS
67	Sh260F01_TE0450	75929	81051	-1	5123	Sh260F01_TE0450 - LTR, similar to Sh178F10_TE0120
68	Sh260F01_TE0480	81391	81539	1	149	Sh260F01_TE0480 - DNA, similar to STOWAWAY1_SB
69	Sh260F01_TE0510	81563	81713	1	151	Sh260F01_TE0510 - DNA, similar to STOWAWAY1_SB
70	Sh260F01_TE0520	81714	81857	1	144	Sh260F01_TE0520 - DNA, similar to STOWAWAY1_SB
71	Sh260F01_TE0535	81934	82110	1	177	Sh260F01_TE0535 - DNA, similar to STOWAWAY3_SB
72	Sh260F01_TE0540	82111	82257	1	147	Sh260F01_TE0540 - DNA, similar to STOWAWAY1_SB
73	Sh260F01_TE0570	83467	83563	1	97	Sh260F01_TE0570 - Similar to Sh178F10_TE0240
74	Sh260F01_TE0600	89287	89531	-1	245	Sh260F01_TE0600 - DNA/Harbinger, similar to TSB1B
75	Sh260F01_TE0630	89673	90233	1	561	Sh260F01_TE0630 - Similar to hAT-type non-autonomous DNA transposon
76	Sh260F01_TE0660	92163	92310	-1	148	Sh260F01_TE0660 - DNA, similar to STOWAWAY1_SB
77	Sh260F01_TE0690	93992	94254	1	263	Sh260F01_TE0690 - DNA, similar to STOWAWAY13_SB
78	Sh260F01_TE0710	103672	103807	-1	136	Sh260F01_TE0710 - Similar to STOWAWAY1_SB
79	Sh260F01_TE0710	104190	104306	-1	117	Sh260F01_TE0710 - Similar to STOWAWAY1_SB. pool5c_TE080
80	Sh260F01_TE0715	104314	104469	1	156	Sh260F01_TE0715 - Similar to STOWAWAY12_SB. pool5c_TE079
81	Sh260F01_TE0720	104834	105179	1	346	Sh260F01_TE0720 - Similar to OLO24_SB
82	Sh260F01_TE0725	105242	105538	1	297	Sh260F01_TE0725 - Similar to OLO24_SB
83	Sh260F01_TE0750	105820	106083	1	264	Sh260F01_TE0750 - DNA/Harbinger, similar to Tourist1a_SB
84	Sh260F01_TE0755	107531	107770	-1	240	Sh260F01_TE0755 - DNA/Harbinger, similar to Tourist1a_SB
85	Sh260F01_TE0755	108299	108640	1	342	Sh260F01_TE0755 - Similar to OLO24
86	Sh260F01_TE0780	111224	111464	-1	241	Sh260F01_TE0780 - DNA/Harbinger, similar to Tourist1a_SB
87	Sh260F01_TE0810	112333	114262	-1	1930	Sh260F01_TE0810- LTR/Copia, similar to RLG_scMaximus_3_1-LTR
88	Sh260F01_TE0835	118524	118743	-1	220	Sh260F01_TE0835 - Similar to STOWAWAY12_SB
89	Sh260F01_TE0837	119465	119606	-1	142	Sh260F01_TE0837 - Similar to LTR-12_OS-LTR
90	Sh260F01_TE0840	120324	122260	-1	1937	Sh260F01_TE0840 - LTR/Gypsy, similar to RLG_scTat_1_5-I
91	Sh260F01_TE0870	122261	124313	-1	2053	Sh260F01_TE0870 - LTR/Copia, similar to RLG_scMaximus_4_1-I
92	Sh260F01_TE0875	125596	125835	-1	240	Sh260F01_TE0875 - Similar to Copia-82_SB-LTR
93	Sh260F01_TE0890	137103	137354	-1	252	Sh260F01_TE0890 - Similar to DNA-1_SBi
94	Sh260F01_TE0900	138748	138991	-1	244	Sh260F01_TE0900 - DNA/Harbinger, similar to TSB1B
95	Sh260F01_TE0910	139517	139782	-1	266	Sh260F01_TE0910 - Similar to STOWAWAY15_SB
96	Sh260F01_TE0930	140237	148093	1	7857	Sh260F01_TE0930 - Similar to LTR retrotransposon RLG_scMaximus
97	Sh260F01_TE0960	141082	148093	-1	7012	Sh260F01_TE0960 - LTR, Similar to Sh178F10_TE0600
98	Sh178F10_TE0005	209	328	-1	120	Sh178F10_TE0005 - partial repeat region similar to HAZEAN1
99	Sh178F10_TE0060	6526	12110	1	5585	Sh178F10_TE0060 - LTR/Copia, similar to SBCOPIA1_I
100	Sh178F10_TE0090	12496	12653	1	158	Sh178F10_TE0090 - DNA, similar to STOWAWAY8_OS
101	Sh178F10_TE0120	14019	19141	-1	5123	Sh178F10_TE0120 - LTR, similar to Sh260F01_TE0450
102	Sh178F10_TE0150	19481	19631	1	151	Sh178F10_TE0150 - DNA, similar to STOWAWAY1_SB
103	Sh178F10_TE0180	19653	19803	1	151	Sh178F10_TE0180 - DNA, similar to STOWAWAY1_SB
104	Sh178F10_TE0185	19804	19948	1	145	Sh178F10_TE0185 - DNA, similar to STOWAWAY1_SB
105	Sh178F10_TE0205	20021	20201	1	181	Sh178F10_TE0205 - DNA, similar to STOWAWAY3_SB
106	Sh178F10_TE0210	20202	20348	1	147	Sh178F10_TE0210 - DNA, similar to STOWAWAY1_SB
107	Sh178F10_TE0240	21558	21654	1	97	Sh178F10_TE0240 - Similar to Sh260F01_TE0570
108	Sh178F10_TE0270	27382	27624	-1	243	Sh178F10_TE0270 - DNA/Harbinger, similar to TSB1B
109	Sh178F10_TE0300	27768	28328	1	561	Sh178F10_TE0300 - Similar to hAT-type non-autonomous DNA transposon
110	Sh178F10_TE0330	30258	30405	-1	148	Sh178F10_TE0330 - DNA, similar to STOWAWAY1_SB
111	Sh178F10_TE0360	32087	32350	1	264	Sh178F10_TE0360 - DNA, similar to STOWAWAY13_SB
112	Sh178F10_TE0370	37646	37874	-1	229	Sh178F10_TE0370 - DNA, Similar to STOWAWAY25_SB
113	Sh178F10_TE0375	41771	41905	-1	135	Sh178F10_TE0375 - Similar to STOWAWAY1_SB
114	Sh178F10_TE0380	42288	42404	-1	117	Sh178F10_TE0380 - Similar to STOWAWAY1_SB
115	Sh178F10_TE0385	42412	42567	1	156	Sh178F10_TE0385 - Similar to STOWAWAY12_SB
116	Sh178F10_TE0390	42932	43277	1	346	Sh178F10_TE0390 - DNA/Harbinger, similar to OLO24_SB
117	Sh178F10_TE0395	43340	43635	1	296	Sh178F10_TE0395 - Similar to OLO24_SB
118	Sh178F10_TE0420	43917	44180	1	264	Sh178F10_TE0420 - Tourist1a_SB, similar to Tourist1a_SB
119	Sh178F10_TE0430	45630	45869	-1	240	Sh178F10_TE0430 - DNA/Harbinger, similar to Tourist1a_SB
120	Sh178F10_TE0440	46397	46738	1	342	Sh178F10_TE0440 - Similar to OLO24
121	Sh178F10_TE0450	49322	49563	-1	242	Sh178F10_TE0450 - DNA/Harbinger, similar to Tourist1a_SB
122	Sh178F10_TE0480	50432	52361	-1	1930	Sh178F10_TE0480 - LTR/Copia, similar to RLG_scMaximus_3_1-LTR
123	Sh178F10_TE0505	56622	56841	-1	220	Sh178F10_TE0505 - repeat region similar to STOWAWAY12_SB
124	Sh178F10_TE0507	57563	57705	-1	143	Sh178F10_TE0507 - Similar to LTR-12_OS-LTR
125	Sh178F10_TE0510	58422	60358	-1	1937	Sh178F10_TE0510 - LTR/Gypsy, similar to RLG_scTat_1_5-I
126	Sh178F10_TE0510	60359	62391	-1	2033	Sh178F10_TE0510 - LTR/Copia, similar to RLG_scMaximus_4_1-I
127	Sh178F10_TE0515	63694	63933	-1	240	Sh178F10_TE0515 - Similar to Copia-82_SB-LTR
128	Sh178F10_TE0530	75199	75450	-1	252	Sh178F10_TE0530 - Similar to DNA-1_SBi
129	Sh178F10_TE0540	76844	77087	-1	244	Sh178F10_TE0540 - DNA/Harbinger, similar to TSB1B
130	Sh178F10_TE0550	77613	77878	-1	266	Sh178F10_TE0550 - Similar to STOWAWAY15_SB
131	Sh178F10_TE0570	78333	96526	1	18194	Sh178F10_TE0570 - Similar to LTR retrotransposon RLG_scMaximus
132	Sh178F10_TE0600	79178	96301	-1	17124	Sh178F10_TE0600 - LTR, similar to Sh260F01_TE0960
133	Sh178F10_TE0580	96900	97090	-1	191	Sh178F10_TE0580 - Similar to TSB2, partial
134	Sh178F10_TE0630	101540	103131	-1	1592	Sh178F10_TE0630 - LTR/Copia, similar to RLG_scMaximus_1_2-LTR
135	Sh083P14_TE0030	1	6111	-1	6111	Sh083P14_TE0030 - LTR/Gypsy, similar to Gypsy-123_SBi-LTR
136	Sh083P14_TE0070	8619	8724	-1	106	Sh083P14_TE0070 - DNA, partial repeat region similar to STOWAWAY14_SB
137	Sh083P14_TE0090	10997	11234	-1	238	Sh083P14_TE0090 - DNA/Harbinger, similar to Tourist1c_SB
138	Sh083P14_TE0120	14320	14799	-1	480	Sh083P14_TE0120 - DNA/Harbinger, similar to TSB1
139	Sh083P14_TE0150	14979	15205	1	227	Sh083P14_TE0150 - DNA/Harbinger, similar to Tourist1a_SB
140	Sh083P14_TE0180	15262	15501	1	240	Sh083P14_TE0180 - DNA, similar to STOWAWAY19_SB
141	Sh083P14_TE0210	15822	16062	1	241	Sh083P14_TE0210 - DNA/Harbinger, similar to Tourist1a_SB
142	Sh083P14_TE0270	24653	26340	1	1688	Sh083P14_TE0270 - LTR/Copia, similar to SBCOPIA1_I
143	Sh083P14_TE0270	26341	29543	1	3203	Sh083P14_TE0270 - LTR/Copia, similar to SBCOPIA1_I
144	Sh083P14_TE0270	29544	33469	1	3926	Sh083P14_TE0270 - LTR/Copia, similar to SBCOPIA1_I
145	Sh083P14_TE0300	26341	29543	-1	3203	Sh083P14_TE0300 - LTR, no similarity found
146	Sh083P14_TE0310	33855	34012	1	158	Sh083P14_TE0310 - DNA, similar to STOWAWAY8_OS
147	Sh083P14_TE0360	35355	40557	-1	5203	Sh083P14_TE0360 - LTR, similar to Sh178F10_TE0120
148	Sh083P14_TE0420	40897	41045	1	149	Sh083P14_TE0420 - DNA, similar to STOWAWAY1_SB
149	Sh083P14_TE0450	41069	41219	1	151	Sh083P14_TE0450 - DNA, similar to STOWAWAY1_SB
150	Sh083P14_TE0460	41220	41362	1	143	Sh083P14_TE0460 - DNA, similar to STOWAWAY1_SB
151	Sh083P14_TE0470	41435	41615	1	181	Sh083P14_TE0470 - DNA, similar to STOWAWAY3_SB
152	Sh083P14_TE0480	41616	41762	1	147	Sh083P14_TE0480 - DNA, similar to STOWAWAY1_SB
153	Sh083P14_TE0510	50266	50413	-1	148	Sh083P14_TE0510 - DNA, similar to STOWAWAY1_SB
154	Sh083P14_TE0540	52093	52356	1	264	Sh083P14_TE0540 - DNA, similar to STOWAWAY13_SB
155	Sh083P14_TE0555	57647	57873	-1	227	Sh083P14_TE0555 - DNA, Similar to STOWAWAY25_SB
156	Sh083P14_TE0559	61767	61900	-1	134	Sh083P14_TE0559 - Similar to STOWAWAY1_SB
157	Sh083P14_TE0563	62283	62399	-1	117	Sh083P14_TE0563 - Similar to STOWAWAY1_SB
158	Sh083P14_TE0565	62407	62562	1	156	Sh083P14_TE0565 - Similar to STOWAWAY12_SB
159	Sh083P14_TE0570	62927	63271	1	345	Sh083P14_TE0570 - DNA/Harbinger, similar to OLO24
160	Sh083P14_TE0580	63334	63629	1	296	Sh083P14_TE0580 - Similar to OLO24_SB
161	Sh083P14_TE0600	63911	64174	1	264	Sh083P14_TE0600 - DNA/Harbinger, similar to Tourist1a_SB
162	Sh083P14_TE0610	65314	65553	-1	240	Sh083P14_TE0610 - DNA/Harbinger, similar to Tourist1a_SB
163	Sh083P14_TE0620	66080	66416	1	337	Sh083P14_TE0620 - Similar to OLO24
164	Sh083P14_TE0630	73494	75486	1	1993	Sh083P14_TE0630 - LTR/Copia, similar to RLG_scMaximus_3_1-LTR
165	Sh083P14_TE0632	76034	76160	-1	127	Sh083P14_TE0632 - DNA, Similar to STOWAWAY1_SB
166	Sh083P14_TE0634	76536	76666	1	131	Sh083P14_TE0634 - DNA, Similar to STOWAWAY1_SB
167	Sh083P14_TE0635	79818	80992	1	1175	Sh083P14_TE0635 - LTR/Gypsy, similar to RLG_scTat_1_5-LTR
168	Sh083P14_TE0660	92064	96083	-1	4020	Sh083P14_TE0660 - LTR/Gypsy, similar to RLG_scDEL_6_1-LTR
169	Sh083P14_TE0720	97516	100005	-1	2490	Sh083P14_TE0720 - LTR/Copia, similar to RLG_scMaximus_3_1-I
170	Sh241H10_TE0020	2912	4152	-1	1241	Sh241H10_TE0020 - LTR/Gypsy, similar to RLG_scTat_1_5-LTR
171	Sh241H10_TE0025	4252	5875	1	1624	Sh241H10_TE0025 - LTR/Copia, similar to RLG_scMaximus_3_1-I
172	Sh241H10_TE0030	5876	7769	1	1894	Sh241H10_TE0030 - LTR/Copia, similar to RLG_scMaximus_3_1-LTR
173	Sh241H10_TE0035	7813	7942	1	130	Sh241H10_TE0035 - DNA, Similar to STOWAWAY1_SB
174	Sh241H10_TE0040	10572	11719	1	1148	Sh241H10_TE0040 - LTR/Gypsy, similar to RLG_scTat_1_5-LTR
175	Sh241H10_TE0050	20059	23097	-1	3039	Sh241H10_TE0050 - LTR, Similar to Sh064N22_TE0060
176	Sh241H10_TE0060	27403	27678	1	276	Sh241H10_TE0060 - DNA/Harbinger, similar to Tourist1a_SB
177	Sh241H10_TE0090	32249	32485	1	237	Sh241H10_TE0090 - DNA/Harbinger, similar to Tourist1a_SB
178	Sh241H10_TE0120	32560	32822	-1	263	Sh241H10_TE0120 - DNA, similar to STOWAWAY12_SB
179	Sh241H10_TE0150	32878	33118	1	241	Sh241H10_TE0150 - DNA/Harbinger, similar to Tourist1a_SB
180	Sh241H10_TE0180	37121	37487	-1	367	Sh241H10_TE0180 - NonLTR/SINE/SINE2, similar to SINE2-1c_SBi
181	Sh241H10_TE0210	39146	40214	1	1069	Sh241H10_TE0210 - DNA/MuDR, similar to MUDR1N_SB
182	Sh241H10_TE0240	43486	43643	1	158	Sh241H10_TE0240 - DNA, similar to STOWAWAY8_OS
183	Sh241H10_TE0240	45316	45466	1	151	Sh241H10_TE0240 - DNA, similar to STOWAWAY1_SB
184	Sh241H10_TE0270	45489	45641	1	153	Sh241H10_TE0270 - DNA, similar to STOWAWAY1_SB
185	Sh241H10_TE0280	45642	45784	1	143	Sh241H10_TE0280 - DNA, similar to STOWAWAY1_SB
186	Sh241H10_TE0290	45857	46037	1	181	Sh241H10_TE0290 - DNA, similar to STOWAWAY3_SB
187	Sh241H10_TE0300	46038	46184	1	147	Sh241H10_TE0300 - DNA, similar to STOWAWAY1_SB
188	Sh241H10_TE0315	54727	54874	-1	148	Sh241H10_TE0315 - DNA, similar to STOWAWAY1_SB
189	Sh241H10_TE0330	56557	56820	1	264	Sh241H10_TE0330 - DNA, similar to STOWAWAY13_SB
190	Sh241H10_TE0360	63485	63624	1	140	Sh241H10_TE0360 - NonLTR/RTE, similar to RTE1_ZM, fragment
191	Sh241H10_TE0362	66424	66558	-1	135	Sh241H10_TE0362 - Similar to STOWAWAY1_SB
192	Sh241H10_TE0363	66912	67056	-1	145	Sh241H10_TE0363 - Similar to STOWAWAY1_SB
193	Sh241H10_TE0364	67064	67219	1	156	Sh241H10_TE0364 - Similar to STOWAWAY12_SB
194	Sh241H10_TE0390	69250	69491	1	242	Sh241H10_TE0390 - DNA/Harbinger, similar to Tourist1a_SB
195	Sh241H10_TE0420	69599	69842	-1	244	Sh241H10_TE0420 - DNA/Harbinger, similar to TSB1B
196	Sh241H10_TE0430	70002	70339	1	338	Sh241H10_TE0430 - Similar to OLO24
197	Sh241H10_TE0450	71714	71922	1	209	Sh241H10_TE0450 - DNA/Harbinger, similar to Tourist1b_SB
198	Sh241H10_TE0480	72176	72420	1	245	Sh241H10_TE0480 - DNA/Harbinger, similar to Tourist1a_SB
199	Sh241H10_TE0485	86643	89626	-1	2984	Sh241H10_TE0485 - LTR/Gypsy, similar to RLG_scDEL_6_1-LTR
200	Sh241H10_TE0510	91665	101962	-1	10298	Sh241H10_TE0510 - LTR/Copia, similar to RLG_scMaximus_4_1-LTR
201	Sh241H10_TE0540	117276	121265	1	3990	Sh241H10_TE0540 - DNA/EnSpm/CACTA, similar to EnSpm-35_SBi
202	Sh241H10_TE0570	121266	127379	1	6114	Sh241H10_TE0570 - DNA/EnSpm/CACTA, similar to EnSpm-14_SBi, partial
203	Sh241H10_TE0600	127458	128165	1	708	Sh241H10_TE0600 - DNA/EnSpm/CACTA, similar to EnSpm-10_ZM, partial
204	Sh241H10_TE0630	132063	134230	1	2168	Sh241H10_TE0630 - LTR/Copia, similar to RLG_scMaximus_3_1-LTR
205	Sh064N22_TE0015	1	831	1	831	Sh064N22_TE0015 - LTR/Copia, similar to RLG_scMaximus_3_1-I
206	Sh064N22_TE0030	831	2724	1	1894	Sh064N22_TE0030 - LTR/Copia, similar to RLG_scMaximus_3_1-LTR
207	Sh064N22_TE0035	5538	6672	1	1135	Sh064N22_TE0035 - LTR/Gypsy, similar to RLG_scTat_1_5-LTR
208	Sh064N22_TE0060	15016	18054	-1	3039	Sh064N22_TE0060 - LTR, Similar to Sh241H10_TE0050
209	Sh064N22_TE0065	22360	22634	1	275	Sh064N22_TE0065 - DNA/Harbinger, similar to Tourist1a_SB
210	Sh064N22_TE0070	27205	27451	1	247	Sh064N22_TE0070 - DNA/Harbinger, similar to Tourist1a_SB
211	Sh064N22_TE0075	27516	27778	-1	263	Sh241H10_TE0120 - DNA, similar to STOWAWAY12_SB
212	Sh064N22_TE0080	27834	28075	1	242	Sh241H10_TE0150 - DNA/Harbinger, similar to Tourist1a_SB
213	Sh064N22_TE0090	32078	32444	-1	367	Sh064N22_TE0090 - NonLTR/SINE/SINE2, similar to SINE2-1c_SBi
214	Sh064N22_TE0120	34102	35154	1	1053	Sh064N22_TE0120 - DNA/MuDR, similar to MUDR1N_SB
215	Sh064N22_TE0140	38442	38599	1	158	Sh064N22_TE0140 - DNA, similar to STOWAWAY8_OS
216	Sh064N22_TE0150	40271	40419	1	149	Sh064N22_TE0150 - DNA, similar to STOWAWAY1_SB
217	Sh064N22_TE0180	40443	40596	1	154	Sh064N22_TE0180 - DNA, similar to STOWAWAY1_SB
218	Sh064N22_TE0190	40597	40739	1	143	Sh064N22_TE0190 - DNA, similar to STOWAWAY1_SB
219	Sh064N22_TE0200	40812	40992	1	181	Sh064N22_TE0200 - DNA, similar to STOWAWAY1_SB
220	Sh064N22_TE0210	40993	41139	1	147	Sh064N22_TE0210 - DNA, similar to STOWAWAY1_SB
221	Sh064N22_TE0215	49680	49827	-1	148	Sh241H10_TE0315 - DNA, similar to STOWAWAY1_SB
222	Sh064N22_TE0220	51510	51773	1	264	Sh241H10_TE0330 - DNA, similar to STOWAWAY13_SB
223	Sh064N22_TE0240	58434	58573	1	140	Sh064N22_TE0240 - NonLTR/RTE, similar to RTE1_ZM, fragment
224	Sh064N22_TE0250	61373	61507	-1	135	Sh064N22_TE0250 - Similar to STOWAWAY1_SB
225	Sh064N22_TE0255	61861	62005	-1	145	Sh064N22_TE0255 - Similar to STOWAWAY1_SB
226	Sh064N22_TE0257	62013	62168	1	156	Sh064N22_TE0257 - Similar to STOWAWAY12_SB
227	Sh064N22_TE0275	64199	64440	1	242	Sh064N22_TE0275 - DNA/Harbinger, similar to Tourist1a_SB
228	Sh064N22_TE0280	64548	64791	-1	244	Sh064N22_TE0280 - DNA/Harbinger, similar to TSB1B
229	Sh064N22_TE0285	64951	65288	1	338	Sh064N22_TE0285 - Similar to OLO24
230	Sh064N22_TE0300	66663	66871	1	209	Sh064N22_TE0300 - DNA/Harbinger, similar to Tourist1b_SB
231	Sh064N22_TE0330	67125	67369	1	245	Sh064N22_TE0330 - DNA/Harbinger, similar to Tourist1a_SB
232	Sh064N22_TE0360	81590	84573	-1	2984	Sh064N22_TE0360 - LTR/Gypsy, similar to RLG_scDEL_6_1-LTR
233	Sh064N22_TE0380	86612	91801	-1	5190	Sh064N22_TE0380 - LTR/Copia, similar to RLG_scMaximus_4_1-LTR
234	Sh098J09_TE0030	72	1347	-1	1276	Sh098J09_TE0030 - LTR/Gypsy, similar to RLG_scTat_1_5-I
235	Sh098J09_TE0030	1348	3649	-1	2302	Sh098J09_TE0030 - LTR/Gypsy, similar to RLG_scTat_1_5-I
236	Sh098J09_TE0030	3650	4402	-1	753	Sh098J09_TE0030 - LTR/Gypsy, similar to RLG_scTat_1_5-I
237	Sh098J09_TE0060	1348	3649	1	2302	Sh098J09_TE0060 - LTR/Copia, similar to RLG_scMaximus_2_1-I
238	Sh098J09_TE0090	6843	7085	-1	243	Sh098J09_TE0090 - DNA/Harbinger, similar to Tourist1a_SB
239	Sh098J09_TE0120	7198	7439	1	242	Sh098J09_TE0120 - DNA/Harbinger, similar to Tourist1a_SB
240	Sh098J09_TE0120	10246	10420	-1	175	Sh098J09_TE0129 - partial repeat region similar to HAZEAN1
241	Sh098J09_TE0150	13535	14893	1	1359	Sh098J09_TE0150 - DNA/MuDR, similar to MUDR1N_SB
242	Sh098J09_TE0180	16900	20272	-1	3373	Sh098J09_TE0180 - NonLTR/RTE, similar to RTE-1_TD
243	Sh098J09_TE0195	21680	21691	1	12	Sh098J09_TE0195 - DNA, similar to STOWAWAY8_OS
244	Sh098J09_TE0195	21692	23096	1	1405	Sh098J09_TE0195 - DNA, similar to STOWAWAY8_OS
245	Sh098J09_TE0195	23097	23242	1	146	Sh098J09_TE0195 - DNA, similar to STOWAWAY8_OS
246	Sh098J09_TE0210	21708	23096	1	1389	Sh098J09_TE0210 - Non-LTR Retrotransposon, similar to RTE-1_TD
247	Sh098J09_TE0240	24915	25065	1	151	Sh098J09_TE0240 - DNA, similar to STOWAWAY1_SB
248	Sh098J09_TE0270	25088	25240	1	153	Sh098J09_TE0270 - DNA, similar to STOWAWAY1_SB
249	Sh098J09_TE0280	25241	25381	1	141	Sh098J09_TE0280 - DNA, similar to STOWAWAY1_SB
250	Sh098J09_TE0290	25454	25634	1	181	Sh098J09_TE0290 - DNA, similar to STOWAWAY3_SB
251	Sh098J09_TE0300	25635	25781	1	147	Sh098J09_TE0300 - DNA, similar to STOWAWAY1_SB
252	Sh098J09_TE0330	28826	29919	-1	1094	Sh098J09_TE0330 - DNA/MuDR, similar to MUDR1N_SB
253	Sh098J09_TE0390	37714	40608	-1	2895	Sh098J09_TE0390 - Similar to partial Autonomous EnSpm-type DNA transposon EnSpm-18_SBi
254	Sh098J09_TE0420	40609	48353	-1	7745	Sh098J09_TE0420 - similar to LTR/Gypsy
255	Sh098J09_TE0430	52552	52700	-1	149	Sh098J09_TE0430 - DNA, similar to STOWAWAY1_SB
256	Sh098J09_TE0450	53302	53541	1	240	Sh098J09_TE0450 - similar to NonLTR/RTE
257	Sh098J09_TE0435	54631	54886	1	256	Sh098J09_TE0435 - DNA, similar to STOWAWAY13_SB
258	Sh098J09_TE0475	60271	60389	-1	119	Sh098J09_TE0475 - DNA, Similar to STOWAWAY25_SB
259	Sh098J09_TE0475	60390	60528	-1	139	Sh098J09_TE0475 - DNA, Similar to STOWAWAY25_SB
260	Sh098J09_TE0475	60529	60647	-1	119	Sh098J09_TE0475 - DNA, Similar to STOWAWAY25_SB
261	Sh098J09_TE0480	60390	60528	-1	139	Sh098J09_TE0480 - NonLTR/RTE, similar to RTE1_ZM, fragment
262	Sh098J09_TE0485	64571	64706	-1	136	Sh098J09_TE0485 - DNA, Similar to STOWAWAY25_SB
263	Sh098J09_TE0487	65064	65212	-1	149	Sh098J09_TE0487 - Similar to STOWAWAY1_SB
264	Sh098J09_TE0489	65220	65345	1	126	Sh098J09_TE0489 - Similar to STOWAWAY12_SB
265	Sh098J09_TE0492	68819	69033	1	215	Sh098J09_TE0492 - DNA/Harbinger, similar to Tourist1a_SB
266	Sh098J09_TE0492	70347	70616	-1	270	Sh098J09_TE0492 - DNA/Harbinger, similar to Tourist1a_SB
267	Sh098J09_TE0495	71683	72023	1	341	Sh098J09_TE0495 - Similar to OLO24
268	Sh098J09_TE0500	79134	79352	-1	219	Sh098J09_TE0500 - Similar to STOWAWAY12_SB
269	Sh098J09_TE0503	80073	80250	-1	178	Sh098J09_TE0503 - Similar to LTR-12_OS-LTR
270	Sh098J09_TE0506	81160	81394	-1	235	Sh098J09_TE0506 - Similar to Copia-82_SB-LTR
271	Sh098J09_TE0510	94404	94598	1	195	Sh098J09_TE0510 - DNA/Harbinger, similar to HARB-N1_SB
272	Sh432H18_TE0030	533	775	-1	243	Sh432H18_TE0030 - DNA/Harbinger, similar to Tourist1a_SB
273	Sh432H18_TE0060	888	1136	1	249	Sh432H18_TE0060 - DNA/Harbinger, similar to Tourist1a_SB
274	Sh432H18_TE0075	3938	4113	-1	176	Sh432H18_TE0075 - partial repeat region similar to HAZEAN1
275	Sh432H18_TE0090	8557	8698	-1	142	Sh432H18_TE0090 - Similar to Sh038L23_TE0200
276	Sh432H18_TE0105	10745	10902	1	158	Sh432H18_TE0105 - DNA, similar to STOWAWAY8_OS
277	Sh432H18_TE0120	12594	12742	1	149	Sh432H18_TE0120 - DNA, similar to STOWAWAY1_SB
278	Sh432H18_TE0150	12766	12919	1	154	Sh432H18_TE0150 - DNA, similar to STOWAWAY1_SB
279	Sh432H18_TE0160	12920	13053	1	134	Sh432H18_TE0160 - DNA, similar to STOWAWAY1_SB
280	Sh432H18_TE0165	13126	13306	1	181	Sh432H18_TE0165 - DNA, similar to STOWAWAY3_SB
281	Sh432H18_TE0180	13307	13439	1	133	Sh432H18_TE0180 - DNA, similar to STOWAWAY1_SB
282	Sh432H18_TE0210	21981	22129	-1	149	Sh432H18_TE0210 - DNA, similar to STOWAWAY1_SB
283	Sh432H18_TE0240	23802	24058	1	257	Sh432H18_TE0240 - DNA, similar to STOWAWAY13_SB
284	Sh432H18_TE0260	29357	29476	-1	120	pool5c_TE082 - DNA, Similar to STOWAWAY25_SB
285	Sh432H18_TE0260	29477	29614	-1	138	pool5c_TE082 - DNA, Similar to STOWAWAY25_SB
286	Sh432H18_TE0260	29615	29733	-1	119	pool5c_TE082 - DNA, Similar to STOWAWAY25_SB
287	Sh432H18_TE0270	29477	29614	-1	138	Sh432H18_TE0270 - NonLTR/RTE, similar to RTE1_ZM, fragment
288	Sh432H18_TE0270	33609	33743	-1	135	Sh432H18_TE0270 - Similar to STOWAWAY1_SB
289	Sh432H18_TE0273	34127	34247	-1	121	Sh432H18_TE0273 - Similar to STOWAWAY1_SB
290	Sh432H18_TE0276	34255	34377	1	123	Sh432H18_TE0276 - Similar to STOWAWAY12_SB
291	Sh432H18_TE0280	37779	38043	1	265	Sh432H18_TE0280 - DNA/Harbinger, similar to Tourist1a_SB
292	Sh432H18_TE0285	39077	39345	-1	269	Sh432H18_TE0285 - DNA/Harbinger, similar to Tourist1a_SB
293	Sh432H18_TE0290	40654	40992	1	339	Sh432H18_TE0290 - Similar to OLO24
294	Sh432H18_TE0330	44699	54136	-1	9438	Sh432H18_TE0330 - LTR/Copia, similar to RLG_scMaximus_3_1-I
295	Sh432H18_TE0390	55595	68367	1	12773	Sh432H18_TE0390 - LTR, no similarity found
296	Sh432H18_TE0420	57857	70974	1	13118	Sh432H18_TE0420 - LTR, no similarity found
297	Sh432H18_TE0450	73312	77382	-1	4071	Sh432H18_TE0450 - LTR/Gypsy, similar to RLG_scDEL_2_1-LTR
298	Sh432H18_TE0480	77384	83100	-1	5717	Sh432H18_TE0480 - LTR/Gypsy, similar to RLG_scDEL_2_1-I
299	Sh432H18_TE0510	83101	87209	-1	4109	Sh432H18_TE0510 - LTR/Gypsy, similar to RLG_scDEL_2_1-LTR
300	Sh432H18_TE0540	94145	106917	-1	12773	Sh432H18_TE0540 - LTR, no similarity found
301	Sh432H18_TE0570	108364	117813	1	9450	Sh432H18_TE0570 - LTR, no similarity found
302	Sh432H18_TE0600	123582	128750	1	5169	Sh432H18_TE0600 - LTR/Gypsy, similar to RLG_scDEL_1_1-LTR
303	Sh432H18_TE0630	128751	135190	1	6440	Sh432H18_TE0630 - LTR/Gypsy, similar to RLG_scDEL_1_1-I
304	Sh432H18_TE0660	135191	140356	1	5166	Sh432H18_TE0660 - LTR/Gypsy, similar to RLG_scDEL_1_1-LTR
305	Sh432H18_TE0670	142925	143186	-1	262	Sh432H18_TE0670 - repeat region similar to STOWAWAY12_SB
306	Sh432H18_TE0680	143911	144083	-1	173	Sh432H18_TE0680 - Similar to LTR-12_OS-LTR
307	Sh432H18_TE0685	144991	145225	-1	235	Sh432H18_TE0685 - Similar to Copia-82_SB-LTR
308	Sh432H18_TE0690	145657	149318	1	3662	Sh432H18_TE0690 - LTR/Gypsy, similar to Gypsy-139_SBi-LTR
309	Sh432H18_TE0720	149637	150546	1	910	Sh432H18_TE0720 - LTR/Gypsy, similar to Gypsy-N129_SBi-LTR, partial
310	Sh432H18_TE0750	151681	152612	1	932	Sh432H18_TE0750 - LTR/Gypsy, similar to RLG_scDEL_5_1-LTR, fragment
311	Sh432H18_TE0780	152615	152919	1	305	Sh432H18_TE0780 - LTR/Gypsy, similar to Gypsy-124N_SBi-LTR, fragment
312	Sh432H18_TE0810	154576	155497	1	922	Sh432H18_TE0810 - LTR/Gypsy, similar to Gypsy-N129_SBi-LTR, partial
313	Sh432H18_TE0840	156632	157563	1	932	Sh432H18_TE0840 - LTR/Gypsy, similar to RLG_scDEL_5_1-LTR, fragment
314	Sh432H18_TE0870	157566	157870	1	305	Sh432H18_TE0870 - LTR/Gypsy, similar to Gypsy-124N_SBi-LTR, fragment
315	Sh432H18_TE0900	158178	159584	-1	1407	Sh432H18_TE0900 - LTR/Gypsy, similar to Gypsy-126_SBi-LTR, fragment
316	Sh432H18_TE0930	159585	162494	-1	2910	Sh432H18_TE0930 - LTR/Gypsy, similar to Gypsy-126_SBi-I, partial
317	Sh038L23_TE0300	1612	3600	1	1989	Sh038L23_TE0300 - LTR/Copia, similar to RLG_scMaximus_3_1-LTR
318	Sh038L23_TE0290	10623	11767	-1	1145	Sh038L23_TE0290 - LTR/Gypsy, similar to RLG_scTat_1_5-LTR
319	Sh038L23_TE0280	14062	14191	-1	130	Sh038L23_TE0280 - DNA, Similar to STOWAWAY1_SB
320	Sh038L23_TE0270	14570	14697	1	128	Sh038L23_TE0270 - DNA, Similar to STOWAWAY1_SB
321	Sh038L23_TE0250	15047	26858	-1	11812	Sh038L23_TE0250 - LTR, Similar to Sh281G09_TE0420
322	Sh038L23_TE0246	32905	34045	-1	1141	Sh038L23_TE0246 - LTR/Gypsy, similar to RLG_scTat_1_5-LTR
323	Sh038L23_TE0243	34079	34184	-1	106	Sh038L23_TE0243 - DNA, partial repeat region similar to STOWAWAY14_SB
324	Sh038L23_TE0240	36489	36731	-1	243	Sh038L23_TE0240 - DNA/Harbinger, similar to Tourist1a_SB
325	Sh038L23_TE0230	36844	37092	1	249	Sh038L23_TE0230 - DNA/Harbinger, similar to Tourist1a_SB
326	Sh038L23_TE0215	39894	40069	-1	176	pool5c_TE118 - partial repeat region similar to HAZEAN1
327	Sh038L23_TE0200	44516	44657	-1	142	Sh038L23_TE0200 - similar to Sh432H18_TE0090
328	Sh038L23_TE0197	46706	46863	1	158	Sh038L23_TE0197 - DNA, similar to STOWAWAY8_OS
329	Sh038L23_TE0190	48555	48703	1	149	Sh038L23_TE0190 - DNA, similar to STOWAWAY1_SB
330	Sh038L23_TE0180	48727	48880	1	154	Sh038L23_TE0180 - DNA, similar to STOWAWAY1_SB
331	Sh038L23_TE0178	48881	49014	1	134	Sh038L23_TE0178 - DNA, similar to STOWAWAY1_SB
332	Sh038L23_TE0175	49087	49267	1	181	Sh038L23_TE0175 - DNA, similar to STOWAWAY3_SB
333	Sh038L23_TE0170	49268	49400	1	133	Sh038L23_TE0170 - DNA, similar to STOWAWAY1_SB
334	Sh038L23_TE0185	57947	58095	-1	149	Sh038L23_TE0185 - DNA, similar to STOWAWAY1_SB
335	Sh038L23_TE0175	59771	60027	1	257	Sh038L23_TE0175 - DNA, similar to STOWAWAY13_SB
336	Sh038L23_TE0115	65330	65449	-1	120	Sh038L23_TE0115 - DNA, Similar to STOWAWAY25_SB
337	Sh038L23_TE0115	65450	65587	-1	138	Sh038L23_TE0115 - DNA, Similar to STOWAWAY25_SB
338	Sh038L23_TE0115	65588	65706	-1	119	Sh038L23_TE0115 - DNA, Similar to STOWAWAY25_SB
339	Sh038L23_TE0110	65450	65587	-1	138	Sh038L23_TE0110 - NonLTR/RTE, similar to RTE1_ZM, fragment
340	Sh038L23_TE0101	69582	69716	-1	135	Sh038L23_TE0101 - Similar to STOWAWAY1_SB
341	Sh038L23_TE0106	70101	70221	-1	121	Sh038L23_TE0106 - Similar to STOWAWAY1_SB
342	Sh038L23_TE0104	70229	70352	1	124	Sh038L23_TE0104 - Similar to STOWAWAY12_SB
343	Sh038L23_TE0108	73756	74020	1	265	Sh038L23_TE0108 - DNA/Harbinger, similar to Tourist1a_SB
344	Sh038L23_TE0080	75054	75324	-1	271	Sh038L23_TE0080 - DNA/Harbinger, similar to Tourist1a_SB
345	Sh038L23_TE0072	76636	76980	1	345	Sh038L23_TE0072 - Similar to OLO24
346	Sh038L23_TE0120	80683	84282	-1	3600	Sh038L23_TE0120 - LTR/Copia, similar to RLG_scMaximus_3_1-I
347	Sh281G09_TE0030	576	714	-1	139	Sh281G09_TE0030 - DNA, similar to STOWAWAY1_SB
348	Sh281G09_TE0060	1960	3368	1	1409	Sh281G09_TE0060 - NonLTR/L1, similar to LINE1-40_SBi, partial
349	Sh281G09_TE0090	3371	5254	1	1884	Sh281G09_TE0090 - LTR/Copia, similar to RLG_scMaximus_4_1-LTR
350	Sh281G09_TE0120	5255	11461	1	6207	Sh281G09_TE0120 - LTR/Copia, similar to RLG_scMaximus_4_1-I
351	Sh281G09_TE0150	12110	21359	-1	9250	Sh281G09_TE0150 - LTR, no similarity found
352	Sh281G09_TE0180	29932	31339	1	1408	Sh281G09_TE0180 - LTR/Copia, similar to ZMCOPIA3_LTR, partial
353	Sh281G09_TE0210	35222	35783	1	562	Sh281G09_TE0210 - DNA/hAT, similar to HAZEAN2
354	Sh281G09_TE0270	45349	47337	1	1989	Sh281G09_TE0270 - LTR/Copia, similar to RLG_scMaximus_3_1-LTR
355	Sh281G09_TE0300	54360	55503	-1	1144	Sh281G09_TE0300 - LTR/Gypsy, similar to RLG_scTat_1_5-LTR
356	Sh281G09_TE0330	57797	57926	-1	130	Sh281G09_TE0330 - DNA, Similar to STOWAWAY1_SB
357	Sh281G09_TE0360	58304	58431	1	128	Sh281G09_TE0360 - DNA, Similar to STOWAWAY1_SB
358	Sh281G09_TE0420	58781	73365	-1	14585	Sh281G09_TE0420 - LTR, Similar to Sh038L23_TE0250
359	Sh281G09_TE0460	79410	80541	-1	1132	Sh281G09_TE0460 - LTR/Gypsy, similar to RLG_scTat_1_5-LTR
360	Sh281G09_TE0470	80584	80689	-1	106	Sh281G09_TE0470 - DNA, partial repeat region similar to STOWAWAY14_SB
361	Sh281G09_TE0480	82993	83235	-1	243	Sh281G09_TE0480 - DNA/Harbinger, similar to Tourist1a_SB
362	Sh281G09_TE0510	83348	83596	1	249	Sh281G09_TE0510 - DNA/Harbinger, similar to Tourist1a_SB
363	Sh281G09_TE0520	86424	86599	-1	176	Sh281G09_TE0520 - partial repeat region similar to HAZEAN1
364	Sh281G09_TE0540	91047	91188	-1	142	Sh281G09_TE0540 - Similar to Sh038L23_TE0200
365	Sh281G09_TE0550	93243	93401	1	159	Sh281G09_TE0550 - DNA, similar to STOWAWAY8_OS
366	Sh281G09_TE0570	95092	95241	1	150	Sh281G09_TE0570 - DNA, similar to STOWAWAY1_SB
367	Sh281G09_TE0600	95264	95417	1	154	Sh281G09_TE0600 - DNA, similar to STOWAWAY1_SB
368	Sh281G09_TE0610	95418	95560	1	143	Sh281G09_TE0610 - DNA, similar to STOWAWAY1_SB
369	Sh281G09_TE0620	95633	95813	1	181	Sh281G09_TE0620 - DNA, similar to STOWAWAY3_SB
370	Sh281G09_TE0630	95814	95946	1	133	Sh281G09_TE0630 - DNA, similar to STOWAWAY1_SB
371	Sh281G09_TE0655	104497	104645	-1	149	Sh281G09_TE0655 - DNA, similar to STOWAWAY1_SB
372	Sh281G09_TE0657	106326	106582	1	257	Sh281G09_TE0657 - - DNA, similar to STOWAWAY13_SB
373	Sh281G09_TE0675	111905	112023	-1	119	Sh281G09_TE0675 - DNA, Similar to STOWAWAY25_SB
374	Sh281G09_TE0675	112024	112162	-1	139	Sh281G09_TE0675 - DNA, Similar to STOWAWAY25_SB
375	Sh281G09_TE0675	112163	112281	-1	119	Sh281G09_TE0675 - DNA, Similar to STOWAWAY25_SB
376	Sh281G09_TE0660	112024	112162	-1	139	Sh281G09_TE0660 - NonLTR/RTE, similar to RTE1_ZM, fragment
377	Sh281G09_TE0665	116159	116293	-1	135	Sh281G09_TE0665 - Similar to STOWAWAY1_SB
378	Sh281G09_TE0670	116679	116799	-1	121	Sh281G09_TE0670 - Similar to STOWAWAY1_SB
379	Sh281G09_TE0675	116807	116930	1	124	Sh281G09_TE0675 - Similar to STOWAWAY12_SB
380	Sh281G09_TE0678	120333	120597	1	265	Sh281G09_TE0678 - DNA/Harbinger, similar to Tourist1a_SB
381	Sh281G09_TE0680	121631	121901	-1	271	Sh281G09_TE0680 - DNA/Harbinger, similar to Tourist1a_SB
382	Sh281G09_TE0685	123213	123550	1	338	Sh281G09_TE0685 - Similar to OLO24
383	Sh281G09_TE0720	127260	130914	-1	3655	Sh281G09_TE0720 - LTR/Copia, similar to RLG_scMaximus_3_1-I
384	Sh284G01_TE0030	174	409	1	236	Sh284G01_TE0030 - DNA, similar to STOWAWAY3_SB
385	Sh284G01_TE0060	2190	2491	1	302	Sh284G01_TE0060 - DNA/Harbinger, similar to HARB-N30_SBi
386	Sh284G01_TE0090	5829	12531	-1	6703	Sh284G01_TE0090 - LTR/Copia, similar to RLG_scAngela_2_1-I
387	Sh284G01_TE0120	17862	18103	1	242	Sh284G01_TE0120 - DNA/Harbinger, similar to Tourist1a_SB
388	Sh284G01_TE0150	23335	25181	-1	1847	Sh284G01_TE0150 - NonLTR/RTE, similar to RTE-1_TD
389	Sh284G01_TE0155	25581	25954	-1	374	Sh284G01_TE0155 - DNA, similar to DNA-2_SBi
390	Sh284G01_TE0170	41342	41501	1	160	Sh284G01_TE0170 - DNA, similar to STOWAWAY8_OS
391	Sh284G01_TE0180	43175	43321	1	147	Sh284G01_TE0180 - DNA, similar to STOWAWAY1_SB
392	Sh284G01_TE0200	43343	43492	1	150	Sh284G01_TE0200 - DNA, similar to STOWAWAY1_SB
393	Sh284G01_TE0210	43493	43637	1	145	Sh284G01_TE0210 - DNA, similar to STOWAWAY1_SB
394	Sh284G01_TE0220	43710	43890	1	181	Sh284G01_TE0220 - DNA, similar to STOWAWAY1_SB
395	Sh284G01_TE0240	43891	44036	1	146	Sh284G01_TE0240 - DNA, similar to STOWAWAY1_SB
396	Sh284G01_TE0270	49165	53207	1	4043	Sh284G01_TE0270 - LTR/Copia, similar to Copia-142_SB-LTR
397	Sh284G01_TE0275	54082	58815	1	4734	Sh284G01_TE0275 - DNA/EnSpm/CACTA, similar to EnSpm-17_SBi, partial
398	Sh284G01_TE0300	61675	65550	-1	3876	Sh284G01_TE0300 - LTR/Copia
399	Sh284G01_TE0330	67512	71960	1	4449	Sh284G01_TE0330 - LTR/Gypsy, similar to Gypsy-139_SBi-LTR
400	Sh284G01_TE0360	71966	81980	1	10015	Sh284G01_TE0360 - LTR/Gypsy, similar to Gypsy-126_SBi-I
401	Sh284G01_TE0390	81986	84622	1	2637	Sh284G01_TE0390 - LTR/Gypsy, similar to RLG_scDEL_4_1-LTR
402	Sh284G01_TE0420	87952	92109	-1	4158	Sh284G01_TE0420 - DNA/EnSpm/CACTA, similar to EnSpm-17_SBi
403	Sh284G01_TE0450	101979	107528	-1	5550	Sh284G01_TE0450 - LTR/Gypsy, similar to Gypsy-80-I_ZM
404	Sh284G01_TE0480	107624	107846	1	223	Sh284G01_TE0480 - DNA/Harbinger, similar to Tourist1b_SB
405	Sh284G01_TE0510	115471	115619	1	149	Sh284G01_TE0510 - DNA, similar to STOWAWAY1_SB
406	Sh284G01_TE0540	121625	121968	-1	344	Sh284G01_TE0540 - LTR/Copia, similar to RLG_scAngela_3_1-LTR, partial
407	Sh284G01_TE0570	121969	123061	-1	1093	Sh284G01_TE0570 - LTR/Copia, similar to RLG_scAngela_3_1-I, partial
408	Sh171E23_TE0015	8483	8642	1	160	Sh171E23_TE0015 - DNA, similar to STOWAWAY8_OS
409	Sh171E23_TE0030	10317	10464	1	148	Sh171E23_TE0030 - DNA, similar to STOWAWAY1_SB
410	Sh171E23_TE0040	10486	10635	1	150	Sh171E23_TE0040 - DNA, similar to STOWAWAY1_SB
411	Sh171E23_TE0060	10636	10779	1	144	Sh171E23_TE0060 - DNA, similar to STOWAWAY1_SB
412	Sh171E23_TE0070	10852	11031	1	180	Sh171E23_TE0070 - DNA, similar to STOWAWAY1_SB
413	Sh171E23_TE0090	11032	11178	1	147	Sh171E23_TE0090 - DNA, similar to STOWAWAY1_SB
414	Sh171E23_TE0120	16242	20283	1	4042	Sh171E23_TE0120 - LTR/Copia, similar to Copia-142_SB-LTR
415	Sh171E23_TE0130	21158	25891	1	4734	Sh171E23_TE0130 - DNA/EnSpm/CACTA, similar to EnSpm-17_SBi, partial
416	Sh171E23_TE0150	28752	32654	-1	3903	Sh171E23_TE0150 - LTR, no similarity found
417	Sh171E23_TE0180	34616	39064	1	4449	Sh171E23_TE0180 - LTR/Gypsy, similar to Gypsy-139_SBi-LTR
418	Sh171E23_TE0210	39070	48896	1	9827	Sh171E23_TE0210 - LTR/Gypsy, similar to Gypsy-126_SBi-I
419	Sh218H04_TE0030	9880	10115	1	236	Sh218H04_TE0030 - DNA, similar to STOWAWAY3_SB
420	Sh218H04_TE0060	11895	12196	1	302	Sh218H04_TE0060 - DNA/Harbinger, similar to HARB-N30_SBi
421	Sh218H04_TE0090	15533	22232	-1	6700	Sh218H04_TE0090 - LTR/Copia, similar to RLG_scAngela_2_1-I, partial
422	Sh218H04_TE0150	27563	27804	1	242	Sh218H04_TE0150 - DNA/Harbinger, similar to Tourist1a_SB
423	Sh218H04_TE0180	33036	34882	-1	1847	Sh218H04_TE0180 - NonLTR/RTE, similar to RTE-1_TD
424	Sh218H04_TE0210	35282	35655	-1	374	Sh218H04_TE0210 - DNA, similar to DNA-2_SBi
425	Sh218H04_TE0240	52876	53022	1	147	Sh218H04_TE0240 - DNA, similar to STOWAWAY1_SB
426	Sh218H04_TE0270	53194	53337	1	144	Sh218H04_TE0270 - DNA, similar to STOWAWAY1_SB
427	Sh218H04_TE0300	53590	53736	1	147	Sh218H04_TE0300 - DNA, similar to STOWAWAY1_SB
428	Sh218H04_TE0330	58802	62704	1	3903	Sh218H04_TE0330 - LTR/Copia, similar to Copia-142_SB-I
429	Sh035E13_TE0030	1	5602	-1	5602	Sh035E13_TE0030 - LTR/Copia, similar to RLG_scMaximus, partial
430	Sh035E13_TE0060	6429	9355	1	2927	Sh035E13_TE0060 - LTR/Gypsy, similar to Gypsy-139_SBi-LTR
431	Sh035E13_TE0090	16292	21947	-1	5656	Sh035E13_TE0090 - LTR/Gypsy, similar to Gypsy-21_SB-I
432	Sh035E13_TE0120	32768	33003	1	236	Sh035E13_TE0120 - DNA, similar to STOWAWAY3_SB
433	Sh035E13_TE0150	34782	35083	1	302	Sh035E13_TE0150 - DNA/Harbinger, similar to HARB-N30_SBi
434	Sh035E13_TE0180	38420	45121	-1	6702	Sh035E13_TE0180 - LTR/Copia, similar to RLG_scAngela_2_1-I
435	Sh035E13_TE0240	50450	50691	1	242	Sh035E13_TE0240 - DNA/Harbinger, similar to Tourist1a_SB
436	Sh035E13_TE0270	55922	57766	-1	1845	Sh035E13_TE0270 - NonLTR/RTE, similar to RTE1_ZM/RTE-1_TD
437	Sh035E13_TE0300	58166	58539	-1	374	Sh035E13_TE0300 - DNA, similar to DNA-2_SBi
438	Sh035E13_TE0325	73921	74080	1	160	Sh035E13_TE0325 - DNA, similar to STOWAWAY8_OS
439	Sh035E13_TE0330	75752	75900	1	149	Sh035E13_TE0330 - DNA, similar to STOWAWAY1_SB
440	Sh035E13_TE0335	75922	76071	1	150	Sh035E13_TE0335 - DNA, similar to STOWAWAY1_SB
441	Sh035E13_TE0360	76072	76215	1	144	Sh035E13_TE0360 - DNA, similar to STOWAWAY1_SB
442	Sh035E13_TE0385	76288	76467	1	180	Sh035E13_TE0385 - DNA, similar to STOWAWAY1_SB
443	Sh035E13_TE0390	76468	76614	1	147	Sh035E13_TE0390 - DNA, similar to STOWAWAY1_SB
444	Sh035E13_TE0420	81354	85395	1	4042	Sh035E13_TE0420 - LTR/Copia, similar to Copia-142_SB-LTR
445	Sh035E13_TE0430	86270	91002	1	4733	Sh035E13_TE0430 - DNA/EnSpm/CACTA, similar to EnSpm-17_SBi, partial
446	Sh035E13_TE0450	93861	97736	-1	3876	Sh035E13_TE0450 - LTR, no similarity found
447	Sh035E13_TE0480	99698	104146	1	4449	Sh035E13_TE0480 - LTR/Gypsy, similar to Gypsy-139_SBi-LTR
448	Sh035E13_TE0510	104152	105706	1	1555	Sh035E13_TE0510 - LTR/Gypsy, similar to Gypsy-126_SBi-I
449	Sh285K15_TE0030	12585	12731	1	147	Sh285K15_TE0030 - DNA, similar to STOWAWAY1_SB
450	Sh285K15_TE0035	12753	12902	1	150	Sh285K15_TE0035 - DNA, similar to STOWAWAY1_SB
451	Sh285K15_TE0040	12903	12913	1	11	Sh285K15_TE0040 - DNA, similar to STOWAWAY1_SB
452	Sh285K15_TE0040	12914	17746	1	4833	Sh285K15_TE0040 - DNA, similar to STOWAWAY1_SB
453	Sh285K15_TE0040	17747	17880	1	134	Sh285K15_TE0040 - DNA, similar to STOWAWAY1_SB
454	Sh285K15_TE0060	12919	17746	1	4828	Sh285K15_TE0060 - LTR/Copia, similar to SBCOPIA1_I
455	Sh285K15_TE0085	17953	18132	1	180	Sh285K15_TE0085 - DNA, similar to STOWAWAY1_SB
456	Sh285K15_TE0090	18133	18279	1	147	Sh285K15_TE0090 - DNA, similar to STOWAWAY1_SB
457	Sh285K15_TE0120	23284	27400	1	4117	Sh285K15_TE0120 - LTR/Copia, similar to Copia-142_SB-LTR, partial
458	Sh285K15_TE0180	28273	33013	1	4741	Sh285K15_TE0180 - DNA/EnSpm/CACTA, similar to EnSpm-17_SBi, partial
459	Sh285K15_TE0195	39336	40757	1	1422	Sh285K15_TE0195 - DNA/EnSpm/CACTA, similar to EnSpm-N11_SBi
460	Sh285K15_TE0210	59425	62083	1	2659	Sh285K15_TE0210 - LTR/Gypsy, similar to RLG_scDEL_4_1-LTR, partial
461	Sh285K15_TE0240	65765	69940	-1	4176	Sh285K15_TE0240 - DNA/EnSpm/CACTA, similar to EnSpm-17_SBi, fragment
462	Sh285K15_TE0300	74871	75116	1	246	Sh285K15_TE0300 - DNA/Harbinger, similar to Tourist1a_SB
463	Sh285K15_TE0330	76795	89613	1	12819	Sh285K15_TE0330 - LTR, no similarity found
464	Sh285K15_TE0360	93093	94535	1	1443	Sh285K15_TE0360 - DNA/EnSpm/CACTA, similar to EnSpm-N11_SBi
465	Sh040F02_TE0030	1	6906	1	6906	Sh040F02_TE0030 - LTR/Copia, similar to RLG_scMaximus_4_1-I, partial
466	Sh040F02_TE0060	6907	7475	-1	569	Sh040F02_TE0060 - NonLTR/RTE, similar to RTE1_ZM/RTE-1_TD, partial
467	Sh040F02_TE0080	12494	14045	-1	1552	Sh040F02_TE0080 - DNA/EnSpm/CACTA, similar to EnSpm2_SB
468	Sh040F02_TE0090	18736	30482	1	11747	Sh040F02_TE0090 - LTR/Gypsy, similar to RLG_scDEL_5_1-I
469	Sh040F02_TE0110	36127	36287	1	161	Sh040F02_TE0120 - DNA, similar to STOWAWAY8_OS
470	Sh040F02_TE0120	38048	38192	1	145	Sh040F02_TE0120 - DNA, similar to STOWAWAY1_SB
471	Sh040F02_TE0150	38216	38365	1	150	Sh040F02_TE0150 - DNA, similar to STOWAWAY1_SB
472	Sh040F02_TE0160	38366	38376	1	11	Sh040F02_TE0160 - DNA, similar to STOWAWAY1_SB
473	Sh040F02_TE0160	38377	43209	1	4833	Sh040F02_TE0160 - DNA, similar to STOWAWAY1_SB
474	Sh040F02_TE0160	43210	43343	1	134	Sh040F02_TE0160 - DNA, similar to STOWAWAY1_SB
475	Sh040F02_TE0180	38382	43209	1	4828	Sh040F02_TE0180 - LTR/Copia, similar to SBCOPIA1_I
476	Sh040F02_TE0205	43416	43596	1	181	Sh040F02_TE0205 - DNA, similar to STOWAWAY3_SB
477	Sh040F02_TE0210	43597	43742	1	146	Sh040F02_TE0210 - DNA, similar to STOWAWAY1_SB
478	Sh040F02_TE0240	48747	52861	1	4115	Sh040F02_TE0240 - LTR/Copia, similar to Copia-142_SB-LTR
479	Sh040F02_TE0300	53735	58472	1	4738	Sh040F02_TE0300 - DNA/EnSpm/CACTA, similar to EnSpm-17_SBi, partial
480	Sh040F02_TE0330	64742	66163	1	1422	Sh040F02_TE0330 - DNA/EnSpm/CACTA, similar to EnSpm-N11_SBi
481	Sh040F02_TE0345	71931	81057	-1	9127	Sh040F02_TE0345 - LTR, no similarity found
482	Sh040F02_TE0330	83028	85682	1	2655	Sh040F02_TE0330 - LTR/Gypsy, similar to RLG_scDEL_4_1-LTR
483	Sh452C23_TE0030	4605	15864	1	11260	Sh452C23_TE0030 - LTR/Gypsy, similar to RLG_scDEL_5_1-I
484	Sh452C23_TE0050	21510	21669	1	160	Sh452C23_TE0050 - DNA, similar to STOWAWAY8_OS
485	Sh452C23_TE0060	23433	23579	1	147	Sh452C23_TE0060 - DNA, similar to STOWAWAY1_SB
486	Sh452C23_TE0065	23601	23750	1	150	Sh452C23_TE0065 - DNA, similar to STOWAWAY1_SB
487	Sh452C23_TE0110	23751	23761	1	11	Sh452C23_TE0110 - DNA, similar to STOWAWAY1_SB
488	Sh452C23_TE0110	23762	28593	1	4832	Sh452C23_TE0110 - DNA, similar to STOWAWAY1_SB
489	Sh452C23_TE0110	28594	28727	1	134	Sh452C23_TE0110 - DNA, similar to STOWAWAY1_SB
490	Sh452C23_TE0090	23767	28593	1	4827	Sh452C23_TE0090 - LTR/Copia, similar to SBCOPIA1_I
491	Sh452C23_TE0115	28800	28980	1	181	Sh452C23_TE00115 - DNA, similar to STOWAWAY1_SB
492	Sh452C23_TE0120	28981	29126	1	146	Sh452C23_TE0120 - DNA, similar to STOWAWAY1_SB
493	Sh452C23_TE0150	34129	38244	1	4116	Sh452C23_TE0150 - LTR/Copia, similar to Copia-142_SB-LTR
494	Sh452C23_TE0210	39118	43858	1	4741	Sh452C23_TE0210 - DNA/EnSpm/CACTA, similar to EnSpm-17_SBi, partial
495	Sh452C23_TE0240	48687	50062	1	1376	Sh452C23_TE0240 - DNA/EnSpm/CACTA, similar to EnSpm-N11_SBi
496	Sh452C23_TE0255	56021	66604	-1	10584	Sh452C23_TE0255 - LTR, no similarity found
497	Sh452C23_TE0270	68575	71230	1	2656	Sh452C23_TE0270 - LTR/Gypsy, similar to RLG_scDEL_4_1-LTR
498	Sh452C23_TE0300	74561	78736	-1	4176	Sh452C23_TE0300 - DNA/EnSpm/CACTA, similar to EnSpm-17_SBi, fragment
499	Sh452C23_TE0360	83667	83910	1	244	Sh452C23_TE0360 - DNA/Harbinger, similar to Tourist1a_SB
500	Sh452C23_TE0390	85591	92425	1	6835	Sh452C23_TE0390 - LTR, no similarity found
501	Sh452C23_TE0390	95903	97343	1	1441	Sh452C23_TE0390 - DNA/EnSpm/CACTA, similar to EnSpm-N11_SBi
502	Sh276O20_TE0030	2826	3963	1	1138	Sh276O20_TE0030 - LTR/Copia, similar to RLG_scTat_1_5-LTR
503	Sh276O20_TE0060	10365	12364	-1	2000	Sh276O20_TE0060 - LTR/Copia, similar to Copia-141_SB-LTR
504	Sh276O20_TE0063	12365	12525	-1	161	Sh276O20_TE0063 - DNA/MuDR, similar to MuDR-9_SBi
505	Sh276O20_TE0063	12526	25781	-1	13256	Sh276O20_TE0063 - DNA/MuDR, similar to MuDR-9_SBi
506	Sh276O20_TE0063	25782	28406	-1	2625	Sh276O20_TE0063 - DNA/MuDR, similar to MuDR-9_SBi
507	Sh276O20_TE0090	12526	25781	-1	13256	Sh276O20_TE0090 - LTR, no similarity found
508	Sh276O20_TE0120	28491	28833	1	343	Sh276O20_TE0120 - DNA/Harbinger, similar to OLO24
509	Sh276O20_TE0150	47297	47571	1	275	Sh276O20_TE0150 - DNA/hAT, similar to hAT-N2_SBi
510	Sh276O20_TE0180	48742	48977	1	236	Sh276O20_TE0180 - DNA, similar to STOWAWAY3_SB
511	Sh276O20_TE0210	50938	51276	1	339	Sh276O20_TE0210 - DNA/Harbinger, similar to OLO24
512	Sh276O20_TE0240	65247	67096	-1	1850	Sh276O20_TE0240 - NonLTR/RTE, similar to RTE-1_TD
513	Sh276O20_TE0250	67496	67792	-1	297	Sh276O20_TE0250 - DNA, similar to DNA-2_SBi
514	Sh276O20_TE0270	72951	78010	-1	5060	Sh276O20_TE0270 - LTR/Copia, similar to Copia-39_SB-I
515	Sh284G01_TE0280	82611	82770	1	160	Sh284G01_TE0280 - DNA, similar to STOWAWAY8_OS
516	Sh284G01_TE0285	84058	88572	-1	4515	Sh284G01_TE0285 - LTR/Copia, similar to RLG_scAle_1_4-I
517	Sh276O20_TE0300	88907	94211	-1	5305	Sh276O20_TE0300 - LTR/Copia, similar to RLG_scAle_1_3-I
518	Sh276O20_TE0330	94363	94506	1	144	Sh276O20_TE0330 - DNA, similar to STOWAWAY1_SB
519	Sh276O20_TE0355	94532	94681	1	150	Sh276O20_TE0355 - DNA, similar to STOWAWAY1_SB
520	Sh276O20_TE0360	94682	94828	1	147	Sh276O20_TE0360 - DNA, similar to STOWAWAY1_SB
521	Sh276O20_TE0385	94900	95079	1	180	Sh276O20_TE0385 - DNA, similar to STOWAWAY3_SB
522	Sh276O20_TE0390	95080	95226	1	147	Sh276O20_TE0390 - DNA, similar to STOWAWAY1_SB
523	Sh276O20_TE0420	99064	101431	1	2368	Sh276O20_TE0420 - LTR/Copia, similar to RLG_scMaximus_2_3-LTR
524	Sh276O20_TE0450	101432	105869	1	4438	Sh276O20_TE0450 - LTR/Copia, similar to RLG_scMaximus_2_2-I, partial
525	Sh048L15_TE0030	11523	11797	1	275	Sh048L15_TE0030 - DNA/hAT, similar to hAT-N2_SBi
526	Sh048L15_TE0060	13000	13202	1	203	Sh048L15_TE0060 - DNA, similar to STOWAWAY3_SB
527	Sh048L15_TE0090	15161	15455	1	295	Sh048L15_TE0090 - DNA/Harbinger, similar to OLO24
528	Sh048L15_TE0120	16858	17114	1	257	Sh048L15_TE0120 - DNA, similar to STOWAWAY12_SB
529	Sh048L15_TE0150	20408	25922	1	5515	Sh048L15_TE0150 - LTR/Gypsy, similar to Gypsy-21_SB-I
530	Sh048L15_TE0180	26199	34561	-1	8363	Sh048L15_TE0180 - LTR/Gypsy, similar to Gypsy-117_SB-I
531	Sh048L15_TE0210	43592	45441	-1	1850	Sh048L15_TE0210 - NonLTR/RTE, similar to RTE1_ZM
532	Sh048L15_TE0225	45841	46136	-1	296	Sh048L15_TE0225 - DNA, similar to DNA-2_SBi
533	Sh048L15_TE0230	55774	55933	1	160	Sh048L15_TE0230 - DNA, similar to STOWAWAY8_OS
534	Sh048L15_TE0240	57549	62862	-1	5314	Sh048L15_TE0240 - LTR/Copia, similar to RLG_scAle_1_3-I
535	Sh048L15_TE0270	62971	63137	1	167	Sh048L15_TE0270 - NonLTR/SINE/SINE2, similar to SINE2-1_ZM
536	Sh048L15_TE0300	63204	63350	1	147	Sh048L15_TE0300 - DNA, similar to STOWAWAY1_SB
537	Sh048L15_TE0310	63372	63521	1	150	Sh048L15_TE0310 - DNA, similar to STOWAWAY1_SB
538	Sh048L15_TE0330	63522	63669	1	148	Sh048L15_TE0330 - DNA, similar to STOWAWAY1_SB
539	Sh048L15_TE0350	63742	63921	1	180	Sh048L15_TE0350 - DNA, similar to STOWAWAY1_SB
540	Sh048L15_TE0360	63922	64068	1	147	Sh048L15_TE0360 - DNA, similar to STOWAWAY1_SB
541	Sh048L15_TE0390	73486	75015	1	1530	Sh048L15_TE0390 - LTR/Gypsy, similar to ATHILA-2_SBi-LTR
542	Sh048L15_TE0420	78825	83294	1	4470	Sh048L15_TE0420 - DNA/MuDR, similar to MuDR-14_SBi, partial
543	Sh431A16_TE0030	1156	3156	-1	2001	Sh431A16_TE0030 - LTR/Copia, similar to Copia-141_SB-LTR
544	Sh431A16_TE0060	3157	6648	-1	3492	Sh431A16_TE0060 - DNA/MuDR, similar to MuDR-9_SBi
545	Sh431A16_TE0090	6733	7073	1	341	Sh431A16_TE0090 - DNA/Harbinger, similar to OLO24
546	Sh431A16_TE0120	25346	25620	1	275	Sh431A16_TE0120 - DNA/hAT, similar to hAT-N2_SBi
547	Sh431A16_TE0150	26790	27025	1	236	Sh431A16_TE0150 - DNA, similar to STOWAWAY3_SB
548	Sh431A16_TE0180	28984	29318	1	335	Sh431A16_TE0180 - DNA/Harbinger, similar to OLO24
549	Sh431A16_TE0210	30680	30936	1	257	Sh431A16_TE0210 - DNA, similar to STOWAWAY12_SB
550	Sh431A16_TE0240	34229	39742	1	5514	Sh431A16_TE0240 - LTR/Gypsy, similar to Gypsy-21_SB-I
551	Sh431A16_TE0270	40019	50451	-1	10433	Sh431A16_TE0270 - LTR/Gypsy, similar to Gypsy-117_SB-I
552	Sh431A16_TE0300	59482	61331	-1	1850	Sh431A16_TE0300 - NonLTR/RTE, similar to RTE-1_TD
553	Sh431A16_TE0305	61731	62027	-1	297	Sh431A16_TE0305 - DNA, similar to DNA-2_SBi
554	Sh431A16_TE0325	71663	71822	1	160	Sh431A16_TE0325 - DNA, similar to STOWAWAY8_OS
555	Sh431A16_TE0330	73438	78751	-1	5314	Sh431A16_TE0330 - LTR/Copia, similar to RLG_scAle_1_3-I
556	Sh431A16_TE0360	78860	79026	1	167	Sh431A16_TE0360 - NonLTR/SINE/SINE2, similar to SINE2-1_ZM
557	Sh431A16_TE0390	79090	79238	1	149	Sh431A16_TE0390 - DNA, similar to STOWAWAY1_SB
558	Sh431A16_TE0395	79260	79409	1	150	Sh431A16_TE0395 - DNA, similar to STOWAWAY1_SB
559	Sh431A16_TE0420	79410	79557	1	148	Sh431A16_TE0420 - DNA, similar to STOWAWAY1_SB
560	Sh431A16_TE0425	79630	79809	1	180	Sh431A16_TE0425 - DNA, DNA, similar to STOWAWAY3_SB
561	Sh431A16_TE0450	79810	79956	1	147	Sh431A16_TE0450 - DNA, similar to STOWAWAY1_SB
562	Sh431A16_TE0480	89376	90905	1	1530	Sh431A16_TE0480 - LTR/Gypsy, similar to ATHILA-2_SBi-LTR
563	Sh431A16_TE0510	94715	99920	1	5206	Sh431A16_TE0510 - DNA/MuDR, similar to MuDR-14_SBi
564	Sh431A16_TE0540	101843	102136	-1	294	Sh431A16_TE0540 - DNA/Harbinger, similar to HARB-N9_SBi
565	Sh431A16_TE0570	104856	108121	-1	3266	Sh431A16_TE0570 - LTR, no similarity found
566	Sh431A16_TE0600	110142	120696	1	10555	Sh431A16_TE0600 - Similar to RLG_scMaximus_3_1-LTR, partial
567	Sh431A16_TE0630	123598	124631	-1	1034	Sh431A16_TE0630 - DNA/Harbinger, similar to HARB-3_SBi
568	Sh431A16_TE0660	127013	131116	1	4104	Sh431A16_TE0660 - LTR/Copia, similar to Copia-142_SB-LTR
569	Sh431A16_TE0720	131583	132590	1	1008	Sh431A16_TE0720 - LTR/Copia, similar to RLG_scMaximus_1_8-LTR, partial
570	Sh255C13_TE0030	10253	10527	1	275	Sh255C13_TE0030 - DNA/hAT, similar to hAT-N2_SBi
571	Sh255C13_TE0060	11736	11970	1	235	Sh255C13_TE0060 - DNA, similar to STOWAWAY3_SB
572	Sh255C13_TE0090	13942	14241	1	300	Sh255C13_TE0090 - DNA/Harbinger, similar to OLO24_SB
573	Sh255C13_TE0120	17350	17533	-1	184	Sh255C13_TE0120 - DNA, similar to DNA-8-1N_SBi
574	Sh255C13_TE0150	25259	25523	1	265	Sh255C13_TE0150 - DNA, similar to STOWAWAY15_SB
575	Sh255C13_TE0180	31372	31610	1	239	Sh255C13_TE0180 - DNA, similar to STOWAWAY12B_SB
576	Sh255C13_TE0210	32509	33045	1	537	Sh255C13_TE0210 - DNA/hAT, similar to TEMPINDAS-N2_SB
577	Sh255C13_TE0240	33248	33491	1	244	Sh255C13_TE0240 - DNA/Harbinger, similar to Tourist1a_SB
578	Sh255C13_TE0300	37265	48154	1	10890	Sh255C13_TE0300 - LTR, no similarity found
579	Sh255C13_TE0320	54857	55016	1	160	Sh255C13_TE00320 - DNA, similar to STOWAWAY8_OS
580	Sh255C13_TE0330	55077	55701	1	625	Sh255C13_TE00330 - no similarity found
581	Sh255C13_TE0360	57420	57566	1	147	Sh255C13_TE0360 - DNA, similar to STOWAWAY1_SB
582	Sh255C13_TE0375	57588	57737	1	150	Sh255C13_TE0375 - DNA, similar to STOWAWAY1_SB
583	Sh255C13_TE0390	57738	57883	1	146	Sh255C13_TE0390 - DNA, similar to STOWAWAY1_SB
584	Sh255C13_TE0410	57956	58135	1	180	Sh255C13_TE0410 - DNA, similar to STOWAWAY3_SB
585	Sh255C13_TE0420	58136	58282	1	147	Sh255C13_TE0420 - DNA, similar to STOWAWAY1_SB
586	Sh255C13_TE0450	63224	67350	1	4127	Sh255C13_TE0450 - LTR/Copia, similar to Copia-142_SB-LTR
587	Sh255C13_TE0510	68011	70105	1	2095	Sh255C13_TE0510 - LTR/Copia, similar to RLG_scMaximus_4_1-LTR
588	Sh255C13_TE0540	70325	74911	1	4587	Sh255C13_TE0540 - DNA/EnSpm/CACTA, similar to EnSpm-17_SBi, fragment
589	Sh255C13_TE0570	87717	89669	-1	1953	Sh255C13_TE0570 - DNA/EnSpm/CACTA, similar to EnSpm-17_SBi, fragment
590	Sh255C13_TE0600	92917	94406	1	1490	Sh255C13_TE0600 - LTR/Gypsy, similar to RLG_scDEL_4_1-LTR, partial
591	Sh255C13_TE0630	97859	101985	-1	4127	Sh255C13_TE0630 - DNA/EnSpm/CACTA, similar to EnSpm-17_SBi, fragment
592	Sh255C13_TE0660	103524	103896	-1	373	Sh255C13_TE0660 - DNA/EnSpm/CACTA, similar to EnSpm-17_SBi, fragment
593	Sh255C13_TE0690	106915	107159	1	245	Sh255C13_TE0690 - DNA/Harbinger, similar to Tourist1a_SB
594	Sh255C13_TE0720	109902	111403	-1	1502	Sh255C13_TE0720 - DNA/EnSpm/CACTA, similar to EnSpm-N11_SBi
595	Sh255C13_TE0750	115753	117191	1	1439	Sh255C13_TE0750 - DNA/EnSpm/CACTA, similar to EnSpm-N11_SBi
596	Sh255C13_TE0780	119412	125980	-1	6569	Sh255C13_TE0780 - LTR/Copia, similar to RLG_scAngela_3_1-I
597	Sh255C13_TE0840	129122	131531	1	2410	Sh255C13_TE0840 - LTR/Copia, similar to RLG_scMaximus_2_1-LTR
598	Sh255C13_TE0870	137774	147368	-1	9595	Sh255C13_TE0870 - EnSpm7_SB, similar to EnSpm7_SB
599	Sh255C13_TE0900	147371	149602	-1	2232	Sh255C13_TE0900 - LTR/Copia, similar to RLG_scMaximus_2_2-LTR
600	Sh255C13_TE0930	149603	151615	-1	2013	Sh255C13_TE0930 - LTR/Copia, similar to RLG_scMaximus_2_3-I, partial
601	Sh095J03_TE0030	1569	1758	-1	190	Sh095J03_TE0030 - DNA, similar to STOWAWAY22_SB
602	Sh095J03_TE0060	8536	8683	1	148	Sh095J03_TE0060 - DNA/Harbinger, similar to HARB-N10_ZM
603	Sh095J03_TE0090	12219	14214	-1	1996	Sh095J03_TE0090 - LTR/Copia, similar to Copia-141_SB-LTR
604	Sh095J03_TE0120	14215	17644	-1	3430	Sh095J03_TE0120 - DNA/MuDR, similar to MuDR-9_SBi
605	Sh095J03_TE0150	23166	25944	1	2779	Sh095J03_TE0150 - LTR/Gypsy, similar to RLG_scDEL_5_1-LTR
606	Sh095J03_TE0180	29581	29807	1	227	Sh095J03_TE0180 - DNA/hAT, similar to hAT-N6_SBi
607	Sh095J03_TE0210	29582	29804	1	223	Sh095J03_TE0210 - DNA, similar to hAT-N6_SBi, partial
608	Sh095J03_TE0240	30507	42996	1	12490	Sh095J03_TE0240 - LTR/Gypsy, similar to RLG_scTat_2_2-I
609	Sh095J03_TE0270	45053	45301	-1	249	Sh095J03_TE0270 - Tourist1a_SB, similar to Tourist1a_SB
610	Sh095J03_TE0300	56164	66415	1	10252	Sh095J03_TE0300 - LTR, no similarity found
611	Sh095J03_TE0330	70423	72782	-1	2360	Sh095J03_TE0330 - NonLTR/RTE, similar to RTE-1_TD, partial
612	Sh095J03_TE0360	78245	79255	-1	1011	Sh095J03_TE0360 - DNA/MuDR, similar to CLOUD
613	Sh095J03_TE0385	84968	85127	1	160	Sh095J03_TE0385 - DNA, similar to STOWAWAY8_OS
614	Sh095J03_TE0390	86880	87026	1	147	Sh095J03_TE0390 - DNA, similar to STOWAWAY1_SB
615	Sh095J03_TE0415	87050	87199	1	150	Sh095J03_TE0415 - DNA, similar to STOWAWAY1_SB
616	Sh095J03_TE0420	87200	87345	1	146	Sh095J03_TE0420 - DNA, similar to STOWAWAY1_SB
617	Sh095J03_TE0440	87418	87597	1	180	Sh095J03_TE0440 - DNA, similar to STOWAWAY3_SB
618	Sh095J03_TE0450	87598	87744	1	147	Sh095J03_TE0450 - DNA, similar to STOWAWAY1_SB
					1013962
